# Supplementary material for: Nutritional assessment of plant-based beverages in comparison to bovine milk
Source: Front Nutr. 2022 Aug 8;9:957486. doi: 10.3389/fnut.2022.957486 (PMC9394682; doi:10.3389/fnut.2022.957486)
Supplement: Supplementary file 1 [file Data_Sheet_1.XLSX]

## Sheet: SurveyedPBB
	Almond																																					Soy
Pack size (L)	1	1	1	1	1	1	1	1	1	1	1	1	1	1	1	1	1	1	1	1	1	1	1	1	1	1	1	1	1	0.35	1	1	0.33	0.33	1	1	1	1	1	1	1	1	1	1	1	1	1	1	1
Storage temperature	Ambient	Ambient	Ambient	Ambient	Ambient	Ambient	Ambient	Ambient	Ambient	Ambient	Ambient	Ambient	Ambient	Ambient	Ambient	Ambient	Ambient	Ambient	Ambient	Ambient	Ambient	Ambient	Ambient	Ambient	Ambient	Ambient	Chilled	Chilled	Chilled	Chilled	Chilled	Chilled	Chilled	Chilled	Chilled	Chilled	Ambient	Ambient	Ambient	Ambient	Ambient	Ambient	Ambient	Ambient	Ambient	Ambient	Ambient	Ambient	Ambient
Serving size (mL)	250	250	250	250	250	250	250	250	250	250	250	250	250	250	250	250	250	250	250	250	250	250	250	250	250	N/A	250	250	250	350	250	250	330	330	200	250	N/A	250	250	250	250	250	250	250	250	250	250	250	250
Variety	Unflavored/Original	Unflavored/ Unsweetened	Unflavored/ Barista Edition	Flavored/ Vanilla	Flavored/ Chocolate	Unflavored/Milky	Unflavored/ Unsweetened	Unflavored/ Barista Edition	Unflavored/ Prebiotic	Unflavored/ Original	Unflavored/ Unsweetened	Unflavored/ Barista Blend	Flavored/ Unsweetened Vanilla	Flavored/ Chocolate	Unflavored/ Original	Unflavored/ Unsweetened	Unflavored/ Unsweetened/Original	Unflavored/ Smooth & Nutty	Unflavored/ Unsweetened	Unflavored/ Original	Unflavored/ Unsweetened	Unflavored/ Original	Unflavored/ Unsweetened	Unflavored/ Unsweetened	Unflavored/ Unsweetened	Unflavored	Unflavored/ Unsweetened	Unflavored/Original	Unflavoured/ Calcium-Enriched	Flavored/ Chocolate	Unflavored/ Unsweetened	Unflavored/ Unsweetened	Flavored/ Double Espresso	Flavored/ Chocolate	Unflavored/ Unsweetened	Unflavoured/ Original	Unflavored/Barista	Unflavored/Regular	Unflavored/Lite	Unflavored/Essential	Unflavored/Prebiotic	Flavored/ Vanilla	Unflavored/Milky Regular	Unflavored/Milky Low Sugar	Unflavored/Original	Unflavored/Calci-Plus	Unflavored/Protein Plus	Flavored/ Vanilla	Flavored/ Chocolate
Price (NZD)	3.89	3.89	4.89	3.89	4.29	4.99	2.99	6.6	3.99	2.99	2.99	4.79	2.99	2.99	6.19	4	3.99	3.5	3.5	2.79	2.79	2.89	2.89	4.99	4.8	4.49	4.3	4.29	6.5	4.5	5.9	4.99	3.89	3.89	5.99	6.49	4.89	4.09	2.99	2.99	3.75	2.99	2.99	2.99-4.2	3.89-4.79	3.89-4.79	3.89-4.79	4.19	2.99
Price per liter (NZD)	3.89	3.89	4.89	3.89	4.29	4.99	2.99	6.6	3.99	2.99	2.99	4.79	2.99	2.99	6.19	4	3.99	3.5	3.5	2.79	2.79	2.89	2.89	4.99	4.8	4.49	4.3	4.29	6.5	12.8571	5.9	4.99	11.7879	11.7879	5.99	6.49	4.89	4.09	2.99	2.99	3.75	2.99	2.99	2.99	3.89	3.89	3.89	4.19	2.99
Package
PER 100 ml
Energy (kJ)	123	69	106	144	170	112	86	123	105	105	67	100	67	167	210	129	121	162	126	140	76	275	177	90	111	99	69	123	150	206	151	86	173	193	134	163	99	273	189	219	222	247	221	162	257	269	225	225	274
(Cal)	29	16	25	34	41	27	20	29	25	25	16	24	16	40	-	-	-	39	30	-	-	-	-	22	27	24	16	29	-	50	36	20	41	46	32	-	24	65	45	52	53	59	53	39	61	64	54	50	65
Protein (g)	0.6	0.6	0.7	0.5	0.6	0.7	0.7	0.5	0	0.4	0.5	0.6	0.5	0.6	0.8	0.6	0.65	0.4	0.6	0.5	0.5	1.5	1.6	0.6	0.8	0.5	0.6	0.6	1.5	3.5	1.5	0.7	1	1	1.3	1	0.5	3.2	3.4	3.3	3.4	3.2	3	3	3.3	3.2	4.2	3	3
- Gluten (g)	0	0	-	0	0	0	0	0	0	0	0	0	0	0	0	0	-	0	0	0	0	0	-	0	-	-	0	0	-	-	-	0	0	0	-	-	-	0	0	0	0	0	0	0	-	-	0	0	0
Fat, Total (g)	1.4	1.4	1.5	1.3	1.5	1.8	1.8	2.2	1.8	1.1	1.2	1.9	1.2	1.2	2.6	1.7	1.78	2.2	1.6	1.6	1.4	3.7	3.8	2	2.5	1.2	1.4	1.4	3.1	3.4	3.1	1.8	1.8	1.8	2.9	2.3	1.2	3.5	1.3	1.5	2	1.5	3	1.8	3	3	3	1.8	1.8
- Saturated Fat (g)	0.1	0.1	0.1	0.1	0.2	0.2	0.2	0.4	0.2	＜0.1	＜0.1	0.2	＜0.1	0.1	0.2	0.2	0.2	0.2	＜1	0.1	0.1	0.3	0.3	0.2	0.2	0.1	0.1	0.1	0.3	0.6	0.3	0.2	0.2	0.2	0.2	＜1	0.1	0.4	0.2	0.2	0.2	0.2	0.4	0.3	0.5	0.4	0.5	0.3	0.3
- Trans Fat (g)	0	0	0	0	0	0	0	0	0	0	0	0	0	0	＜1	＜1	-	＜0.1	＜0.1	-	-	-	-	＜0.1	-	-	0	0	-	0	0	0	0	0	-	-	-	0	0	0	0	0	0	0	0	0	0	0	0
- Polyunsaturated Fat (g)	0.4	0.4	0.4	0.4	0.4	0.5	0.5	0.5	0.5	0.3	0.3	0.4	0.3	0.3	0.5	0.4	-	-	＜1	-	-	-	-	0.4	-	-	0.4	0.4	-	-	-	0.5	0.5	0.5	-	-	0.2	1.7	0.6	0.7	0.9	0.7	1.3	1.1	1.3	1.2	1.7	1.1	1.1
- Monounsaturated Fat (g)	0.9	0.9	1	0.8	0.9	1.1	1.1	1.3	1.1	0.7	0.8	1.2	0.8	0.7	1.8	1.1	-	-	1.1	-	-	-	-	1.5	-	-	0.9	0.9	-	-	-	1.1	1.1	1.1	-	-	0.9	1.4	0.5	0.6	0.8	0.6	1.3	0.4	1.3	1.2	0.8	0.4	0.4
Cholesterol (mg)	0	0	0	0	0	0	0	0	0	0	0	0	0	0	0	0	-	-	0	-	-	-	-	0	-	-	0	0	0	0	0	0	0	0	-	-	-	0	0	0	0	0	0	0	0	0	0	0	0
Carbohydrate (g)	3.6	0.3	1.9	5	6	1.8	0.3	1.8	0.5	3.2	0.7	1.2	0.7	6.5	5.9	3.2	2.6	4.4	3.3	4.2	0.5	6.3	0.4	0.3	0	2.6	0.3	3.6	0.5	0.7	0.5	0.3	5	6.1	0.3	3.7	2.6	5.1	4.8	6.3	4.8	8	3.4	2.5	5	5.8	2.2	6.5	8.9
-Sugars (g)	3.4	0.1	1.4	4.9	5.6	1.5	0.1	1.5	0.3	2.8	0.1	0.2	0.1	6	2	1.6	1.1	2.4	1	2.3	0.2	6.3	0.4	0.1	0	2.5	0.1	3.4	0.3	0.3	0.5	0.1	4.2	5.4	0.2	1.4	2.5	2	2	2.2	2.1	4.9	2.5	1.6	2.6	3.2	0.7	5.5	7.1
-Lactose (g)	0	0	0	0	0	0	0	0	0	0	0	0	0	0	0	0	-	0	0	0	0	-	-	0	-	-	0	0	0	0	0	0	0	0	-	-	-	0	0	0	0	0	0	0	0	0	0	0	0
-Galactose (g)	0	0	0	0	0	0	0	0	0	0	0	0	0	0	0	0	-	0	0	0	0	-	-	0	-	-	0	0	-	-	-	0	0	0	-	-	-	0	0	0	0	0	0	0	0	0	0	0	0
Dietary Fibre (g)	0.3	0.3	0.7	0.3	0.5	0.3	0.3	0.3	1.9	0.2	0.3	0.4	0.3	0.5	＜1	＜1	-	-	-	-	-	-	-	＜0.5	-	0.3	0.3	0.3	-	-	-	0.3	0.5	0.7	-	-	0.3	0.3	0	0	1.2	0.1	0.2	0.2	0.6	0.6	0.7	0.3	0.6
Sodium (mg)	32	36	40	32	32	32	36	68	36	52	51.6	47	51.6	51	59	47	37	36	44	41	41	78	108	40	40	salt 0.08 g	36	32	40	68	31	36	45	58	21	46	salt 0.08 g	40	45	40	36	45	80	80	60	60	40	75	90
Potassium (mg)	19	19	127	18	35	-	-	-	-	-	-	-	-	-	-	-	-	-	-	-	-	-	-	-	-		19	19	-	-	-	-	-	-	-	-		145	260	145	237	235	-	-	-	-	-	-	-
Riboflavin (B2) (mg)	0.17	0.17	0.17	0.17	0.17	-	-	-	-	-	-	-	-	-	-	-	-	-	-	-	-	-	-	-	-	-	0.17	0.17	-	-	-	-	-	-	-	-	-	0.17	0.17	0.17	0.17	0.17	-	-	0.22	0.3	-	-	-
Vitamin B12 (μg)	0.4	0.4	0.4	0.4	0.4	-	-	-	-	-	-	-	-	-	-	-	-	-	-	-	-	-	-	-	-	-	0.4	0.4	-	-	-	-	-	-	-	-	-	0.4	0.4	0.4	0.4	0.4	-	-	0.4	0.4	-	-	-
Vitamin E (mg)	0.6	0.6	-	0.6	0.6	0.9	0.9	-	0.9	-	-	-	-	-	-	-	-	-	-	-	-	-	-	-	-	-	0.6	0.6	-	-	-	0.9	0.94	1	-	-	-	-	-	0.9	-	-	-	-	-	-	-	-	-
Calcium (mg)	120	120	91	120	120	120	120	-	120	80	80	-	80	80	6.9	-	-	80	120	71	71	-	-	-	-	120	120	120	128	-	-	120	120	120	53	-	120	160	120	160	120	120	120	120	120	160	120	120	120
Phosphorus (mg)	74	75	82	74	76	-	-	-	-	-	-	-	-	-	-	-	-	-	-	-	-	-	-	-	-	-	75	74	-	-	-	-	-	-	-	-	-	100	100	100	60	100	-	-	-	110	-	-	-
Vitamin A (μg)	-	-	-	-	-	-	-	-	-	-	-	-	-	-	-	-	-	-	-	-	-	-	-	-	-	-		-	-	-	-	-	-	-	-	-	-	40	40	45	40	40	-	-	54	54	-	-	-
Vitamin D (μg)	-	-	-	-	-	-	-	-	-	-	-	-	-	-	-	-	-	-	-	-	-	-	-	-	-	-		-	-	-	-	-	-	-	-	-	-	2	0.5	2	0.5	-	-	-	-	2	-	-	-
Isoflavones (mg)	-	-	-	-	-	-	-	-	-	-	-	-	-	-	-	-	-	-	-	-	-	-	-	-	-	-		-	-	-	-	-	-	-	-	-	-	4.4	4.6	4.5	4.6	4.4	-	-	-	-	-	-	-
Thiamin (B1) (mg)	-	-	-	-	-	-	-	-	-	-	-	-	-	-	-	-	-	-	-	-	-	-	-	-	-	-		-	-	-	-	-	-	-	-	-	-	-	-	0.1	-	-	-	-	-	-	-	-	-
Niacin (B3) (mg)	-	-	-	-	-	-	-	-	-	-	-	-	-	-	-	-	-	-	-	-	-	-	-	-	-	-		-	-	-	-	-	-	-	-	-	-	-	-	0.95	-	-	-	-	-	-	-	-	-
Vitamin B6 (mg)	-	-	-	-	-	-	-	-	-	-	-	-	-	-	-	-	-	-	-	-	-	-	-	-	-	-		-	-	-	-	-	-	-	-	-	-	-	-	0.14	-	-	-	-	-	-	-	-	-
Floate (μg)	-	-	-	-	-	-	-	-	-	-	-	-	-	-	-	-	-	-	-	-	-	-	-	-	-	-		-	-	-	-	-	-	-	-	-	-	-	-	35	-	-	-	-	-	-	-	-	-
Vitamin C (mg)	-	-	-	-	-	-	-	-	-	-	-	-	-	-	-	-	-	-	-	-	-	-	-	-	-	-		-	-	-	-	-	-	-	-	-	-	-	-	8	-	-	-	-	-	-	-	-	-
Polyunsaturated Fat - Omega 3 (g)	-	-	-	-	-	-	-	-	-	-	-	-	-	-	-	-	-	-	-	-	-	-	-	-	-	-		-	-	-	-	-	-	-	-	-	-	-	-	0.094	-	-	-	-	-	-	-	-	-
Dietary Fibre -Prebiotic Fibre (g)	-	-	-	-	-	-	-	-	1.6	-	-	-	-	-	-	-	-	-	-	-	-	-	-	-	-	-		-	-	-	-	-	-	-	-	-	-	-	-	-	1.1	-	-	-	-	-	-	-	-
Magnesium (mg)	-	-	-	-	-	-	-	-	-	-	-	-	-	-	-	-	-	-	-	-	-	-	-	-	-	-		-	-	-	-	-	-	-	-	-	-	-	-	-	-	-	-	-	-	20	-	-	-
Caffeine (mg)	-	-	-	-	-	-	-	-	-	-	-	-	-	-	-	-	-	-	-	-	-	-	-	-	-	-		-	-	-	-	-	57	-	-	-	-	-	-	-	-	-	-	-	-	-	-	-	-
Maganese (mg)	-	-	-	-	-	-	-	-	-	-	-	-	-	-	-	-	-	-	-	-	-	-	-	-	-	-		-	-	-	-	-	-	-	-	-	-	-	-	-	-	-	-	-	-	-	-	-	-
Dietary fibre -Soluble fibre (g)	-	-	-	-	-	-	-	-	-	-	-	-	-	-	-	-	-	-	-	-	-	-	-	-	-	-		-	-	-	-	-	-	-	-	-	-	-	-	-	-	-	-	-	-	-	-	-	-
Soluble fibre -Beta-glucan (g)	-	-	-	-	-	-	-	-	-	-	-	-	-	-	-	-	-	-	-	-	-	-	-	-	-	-		-	-	-	-	-	-	-	-	-	-	-	-	-	-	-	-	-	-	-	-	-	-
Dietary fibre -Insoluble fibre (g)	-	-	-	-	-	-	-	-	-	-	-	-	-	-	-	-	-	-	-	-	-	-	-	-	-	-		-	-	-	-	-	-	-	-	-	-	-	-	-	-	-	-	-	-	-	-	-	-
Polyunsaturated Fat - ALA (g)	-	-	-	-	-	-	-	-	-	-	-	-	-	-	-	-	-	-	-	-	-	-	-	-	-	-		-	-	-	-	-	-	-	-	-	-	-	-	-	-	-	-	-	-	-	-	-	-
Polyunsaturated Fat - Omega 6 (g)	-	-	-	-	-	-	-	-	-	-	-	-	-	-	-	-	-	-	-	-	-	-	-	-	-	-		-	-	-	-	-	-	-	-	-	-	-	-	-	-	-	-	-	-	-	-	-	-
[truncated: 54 more columns]

## Sheet: SelectedIngredientLists
Type	Almond																Soy																							Coconut						Cashew	Oat
Variety	Unflavored/Original	Unflavored/Barista Edition	Flavored/Vanilla	Flavored/Chocolate	Unflavored/Milky	Unflavored/Original	Flavored/Chocolate	Unflavored/Original	Unflavored/ Unsweetened/Original	Unflavored/Unsweetened	Unflavored/Smooth & Nutty	Unflavored/Unsweetened	Unflavored/Original	Unflavored/Original	Unflavored	Unflavored/Barista	Unflavored/Regular	Unflavored/Lite	Unflavored/Essential	Unflavored/Prebiotic	Flavored/Vanilla	Unflavored/Milky Regular	Unflavored/Milky Low Sugar	Unflavored/Original	Unflavored/Calci-Plus	Flavored/Vanilla	Flavored/Chocolate	Unflavored/Original	Unflavored/Calcium-Enriched	Unflavored/Regular	Unflavored/Regular	Unflavored/Lite	Unflavored/Lite	Unflavored/ Smooth & Creamy	Unflavored/Lite	Unflavoured	Unflavoured	Unflavoured/Barista	Unflavored	Unflavored/Milky	Unflavored/Coco Quench	Unflavored/Original	Unflavored/Unsweetened	Unflavored/Barista Edition	Unflavored	Unflavored/Original	Unflavored/ Unsweetened	Unflavored/Barista Edition	Unflavored/ Prebiotic
Sugar (g/100mL)	3.4	1.4	4.9	5.6	1.5	2.8	6	2	1.1	1.6	2.4	1	2.3	6.3	2.5	2.5	2	2	2.2	2.1	4.9	2.5	1.6	2.6	3.2	5.5	7.1	5.7	5.2	1.9	1.9	1.9	1.9	2.7	1.7	2.2	1.5	2.5	2.5	2.3	3.8	3.62	1.59	3.3	3.3	2.8	2	2	2
Ingredient declaration	Filtered water, cane sugar, ground almonds (2.5%), mineral (calcium), emulsifier (sunflower lecithin), natural flavour, salt, mineral salt (sodium bicarbonate), vegetable gum (gellan), antioxidant (ascorbic acid), vitamins (B12, B2, B1).	Filtered water, ground almonds (3%), cane sugar, corn starch, acidity regulators (332, 450), mineral (calcium), salt, emulsifiers [473, 472(c)], vegetable gum (gellan), vitamins (B12, B2, B1).	Filtered water, cane sugar, almonds (2.5 %), mineral (calcium), natural flavour, emulsifier (sunflower lecithin), salt, mineral salt (sodium bicarbonate), vegetable gum (gellan), antioxidant (ascorbic acid), vitamins (B12, B2, B1).	Filtered water, cane sugar, ground almonds (2.5%), cocoa (0.5%), natural flavour, mineral (calcium), emulsifier (sunflower lecithin), salt, mineral salt (sodium bicarbonate), vegetable gum (gellan), antioxidant (ascorbic acid), vitamins (B12, B2, B1).	Filtered water, whole almonds (min. 3.8%), raw sugar, mineral (calcium phosphate), natural flavours, emulsifiers (sunflower lietchin), sea salt, vegetable gum (gullan).	Filtered water, raw sugar, ground whole almonds (2%), mineral salt (calcium carbonate (ground limestone)), salt, stabliser (Carrageenan), emulsifier (sunflower lecithin).	Filtered water, raw sugar, ground whole almonds (2%), cocoa powder (0.6%), mineral salt (calcium carbonate (ground limestone)), salt, stabliser (Carrageenan), emulsifier (sunflower lecithin), natural flavour.	Filtered water, organic activated almonds (10%), organic rice syrup, sea salt.	Filtered Water, Activated Almonds, Brown Rice, Sea Salt, Almond Essence	Filtered water, organic activated almonds (7%), organic brown rice, sea salt, natural almond essence.	Filtered water, organic almonds (4%), organic rice syrup, organic sugar, organic sunflower oil, mineral salt (calcium carbonate), sea salt.	Filtered water, organic almonds (5%), organic brown rice, mineral salts (calcium carbonate), sea salt, natural flavouring.	Water, ground almonds (2.5%), maltodextrin (from corn), sugar, mineral salt (170), salt, emulsifier (322 (from sunflower)), stabilisers (418,415).	Filtered Water, Ground Almonds (2.5%), Sugar, Mineral (Calcium), Emulsifier (Sunflower Lecithin), Natural Flavour, Salt, Mineral Salt (Sodium Bicarbonate), Vegetable Gum (Gellan).	Water, almond (2.5%), sugar, fructose, acidity regulators (dipotassium phosphate, monopotassium phosphate), calcium (calcium carbonate), stabilisers (gellan gum, carrageenan, guar gum), natural flavourings, sea salt.	Water, Almond (2.5%), Sugar, Fructose, Acidity regulators (Potassium phosphates), Calcium (Calcium carbonate), Natural flavourings, Stabilisers (Gellan gum, Guar gum), Sea salt.	Filtered water, soy protein (3.5%), corn maltodextrin, vegetable oils (sunflower, canola), cane sugar, minerals (calcium, phosphorus, magnesium), acidity regulators (332, 450), antioxidant (ascorbic acid), vitamins (B12, D2, A, B2, B1), natural flavour.	Filtered water, soy protein (3.5%), corn maltodextrin, cane sugar, vegetable oils (sunflower, canola), acidity regulators (332, 450), minerals (calcium, phosphorus, magnesium), antioxidant (ascorbic acid), vitamins (B12, A, B2, D2, B1), natural flavour.	Filtered water, soy protein (3.5%), corn maltodextrin, cane sugar, vegetable oils (sunflower, canola, linseed), corn syrup solids, minerals (calcium, phosphorus, magnesium, iron), acidity regulators (332, 450), flavours, vitamins (C, E, niacin, D2, A, B12, B2, B6, B1, folate).	Filtered water, soy protein (3.5%), corn maltodextrin, vegetable oils (sunflower, canola), cane sugar, prebiotic fibre (chicory root extract) (1%), minerals (calcium, phosphorus, magnesium), acidity regulators (332, 450), antioxidant (ascorbic acid), vitamins (B12, A, B2, D2, B1).	Filtered water, soy protein (3.5%), corn maltodextrin, cane sugar, fructose, vegetable oils (sunflower, canola), minerals (calcium, phosphorus, magnesium), acidity regulators (332, 450), flavour, antioxidant (ascorbic acid), vitamins (B12, A, B2, B1).	Filtered water, whole soybeans (min. 14%), raw sugar, sunflower oil, mineral (calcium phosphate), natural flavour, sea salt.	Filtered water, whole soybeans (min. 14%), raw sugar, sunflower oil, mineral (calcium phosphate), natural flavour, sea salt.	Filtered water, organic whole soybeans (min. 15%), barley malt, barley flour, raw sugar, sunflower oil, mineral (calcium phosphate), natural flavour, sea salt, kombu (kelp), vitamins (vitamin A, vitamin B12, vitamin B2).	Filtered water, organic whole soybeans (min. 15%), barley flour, raw sugar, barley malt, sunflower oil, minerals (calcium phosphate, calcium carbonate), sea salt, vitamins (vitamin D, vitamin A, vitamin B12, vitamin B2).	Filtered water, whole soybeans (min. 14%), raw sugar, natrual flavour, minerals (calcium phosphate), sea salt.	Filtered water, whole soybeans (min. 14%), raw sugar, cocoa powder (min. 0.5%), mineral (calcium phosphate), sea salt, flavour.	Soy Beans, Rice Syrup, Sunflower Oil, Salt, Filtered Water	Soy Beans, Rice Syrup, Sunflower Oil, Seaweed, Salt, Filtered Water	Filtered water, soy protein (3.5%), maltodextrin, vegetable oils (sunflower, canola (contains antioxidant (307b(contains soy)))), sugar, minerals (calcium, phosphorus, magnesium), acidity regulators (332, 450), antioxidant (300), vitamins (B12, A, B2, B1).	Filtered Water, Soy Protein (3.5%), Corn Maltodextrin, Vegetable Oils (Sunflower, Canola), Minerals (Calcium, Phosphorus, Magnesium), Acidity Regulators (332, 450), Antioxidant (300), Vitamins (B12, A, B2, B1).	Filtered Water, Soy protein, Corn maltodextrin, Sugar, Vegetable Oils(Sunflower, canola (contains antioxidant (307b (contains soy))), Minerals(Calcium, phosphorus, magnesium), Acidity Regulators (332, 450), Antioxidant (300), Vitamins(B12, A, B2, B1).	Filtered water, soy protein (3.5%), maltodextrin, sugar, vegetable oils (sunflower, canola (contains antioxidant (307b(contains soy)))), minerals (calcium, phosphorus, magnesium), acidity regulators (332, 450), antioxidant (300), vitamins (B12, A, B2, B1).	Filtered water, organic whole soybeans (17%), organic sunflower oil, organic sugar, organic rice syrup, mineral salts (calcium carbonate), sea salt.	Filtered water, organic whole soybeans (14%), organic rice syrup, mineral salts (calcium carbonate), sea salt.	Water, Soy Beans, Tapioca Syrup, Jobs Tears (Hato mugi, Salt, Calcium Carbonate	Filtered Water, Soybeans, Brown Sugar, Sea Salt, Calcium Carbonate	Soya base (Water, Hulled soya beans (8.7%)), Apple extract, Acidity regulators (Potassium phosphates), Calcium (Calcium carbonate), Sea salt, Stabiliser (Gellan gum), Vitamins (B2, B12, D2).	Water, hulled soya beans (6.5%), apple extract, acidity regulators (monopotassium phosphate, dipotassium phosphate), calcium (calcium carbonate), maltodextrin, sea salt, stabiliser (gellan gum), vitamins (E, D2, riboflavin (B2), B12).	Filtered water, coconut cream (min. 8%), raw sugar, mineral (calcium phosphate), emulsifier (471), vegetable gum (407, 418), natural flavour, sea salt.	Filtered water, organic coconut milk (20%), organic brown rice, sea salt.	Coconut milk (57%), Coconut water (40%), natrual organic sugar, natural calcium, stabiliser (gellan gum), emulsifier (sucrose esters of fatty acids), natural flavours, sea salt and vitamin D2.	Coconut milk (59%), Coconut water (40%), natural calcium, stabiliser (gellan gum), emulsifier (sucrose esters of fatty acids), natural flavours, sea salt and vitamin D2.	Soya base (Water, Hulled soya beans (2.9%)), Coconut milk (3.5%) (Coconut cream, Water), Sugar, Fructose, Acidity regulators (Potassium phosphates), Calcium (Calcium carbonate), Sea salt, Flavouring, Stabiliser (Gellan gum).	Water, coconut milk (3,5%) (coconut cream, water), hulled soya beans (2,8%), sugar, fructose, acidity regulators (dipotassium phosphate, monopotassium phosphate), calcium (calcium carbonate), sea salt, flavouring, stabiliser (gellan gum).	Filtered water, ground cashew nuts (3%), cane sugar, mineral (calcium) , emulsifier (sunflower lecithin), salt, natural flavour, mineral salt (sodium bicarbonate), vegetable gum (gellan), antioxidant (ascorbic acid), vitamins (B12, B2, B1).	Filtered Water, Milled Oats (9%), Vegetable Oils, Minerals (Phosphorus, Calcium), Salt, Antioxidant (Ascorbic Acid), Vitamins (B12, A, B2, B1)	Filtered water, oat flour (9%), vegetable oils (sunflower, canola), minerals (phosphorus, calcium), salt, antioxidant (ascorbic acid), vitamins (B12, A, B2, B1).	Filtered Water, Whole Oats (15%), Prebiotic Fibre (Chicory Root Fibre), Oat Flour, Sunflower Oil, Mineral (Calcium Phosphate), Sea Salt
Sugar source	cane sugar	cane sugar	cane sugar	cane sugar	raw sugar	raw sugar	raw sugar	organic rice syrup	Brown Rice	organic brown rice	organic rice syrup, organic sugar	organic brown rice	maltodextrin (from corn)	Sugar	sugar, fructose	sugar, fructose	cane sugar, corn maltodextrin	cane sugar, corn maltodextrin	cane sugar, corn maltodextrin	cane sugar, corn maltodextrin	cane sugar, corn maltodextrin, fructose	raw sugar	raw sugar	raw sugar	raw sugar	raw sugar	raw sugar	Rice Syrup	Rice Syrup	maltodextrin, sugar	Maltodextrin	Maltodextrin, Sugar	maltodextrin, sugar	organic sugar, organic rice syrup	organic rice syrup	Tapioca Syrup	Brown Sugar		maltodextrin	raw sugar	organic brown rice	natrual organic sugar		sugar, frutose	sugar, frutose	cane sugar
																			corn syrup solids
Calcium fortification	calcium	calcium	calcium	calcium	calcium phosphate	calcium carbonate	calcium carbonate				calcium carbonate	calcium carbonate	calcium carbonate	Calcium	calcium carbonate	calcium carbonate	Calcium	Calcium	Calcium	Calcium	Calcium	Calcium phosphate	Calcium phosphate	Calcium phosphate	Calcium phosphate	Calcium phosphate	Calcium phosphate			Calcium	Calcium	Calcium	Calcium	calcium carbonate	calcium carbonate	calcium carbonate	calcium carbonate	calcium carbonate	calcium carbonate	calcium phosphate		natural calcium	natural calcium	calcium carbonate	calcium carbonate	calcium	phosphorus	phosphorus	calcium phosphate
																	Phosphorous	Phosphorous	Phosphorous	Phosphorous	Phosphorous				Calcium carbonate					Phosphorous	Phosphorous	Phosphorous	Phosphorous														calcium	calcium
																	Magnesium	Magnesium	Magnesium	Magnesium	Magnesium									Magnesium	Magnesium	Magnesium	Magnesium
																			Iron
% of nut	2.5	3	2.5	2.5	3.8	2	2	10	-	7	4	5	2.5	2.5	2.5	2.5	3.5	3.5	3.5	3.5	3.5	14	14	15	15	14	14			3.5	3.5		3.5	17	14			8.7	6.5	8	20	57	59	Coconut Milk 3.5; Soya bean 2.9	3.5; soya bean: 2.8	3	9	9	15
Stabilizers	vegetable gum (gellan)	corn starch	vegetable gum (gellan)	vegetable gum (gellan)	vegetable gum (gellan)	Carageenan	Carageenan																															gellan gum	gellan gum	E407: Carrageenan		gellan gum	gellan gum	gellan gum	gellan gum	gellan gum
		vegetable gum (gellan)											E418: Gellan gum	Gellan gum	Gellan gum	Gellan gum																								E418: Gellan gum
													E415: Xanthan gum		Carageenan	Guar gum
															Guar gum
emulsifier	lecithin from sulflower	emulsifiers [473, 472(c)]	lecithin from sunflower	lecithin from sunflower	lecithin from sunflower	lecithin from sunflower	lecithin from sunflower						E322: lecithin from sunflower	Lecithin from sunflower																										E471: Mono and diglycerides		sucrose esters of fatty acids	sucrose esters of fatty acids			sunflower lecithin
		E473: Sugar esters
		E472: Citric acid esters of MDG
Additives	sodium bicarbonate	E332: Potassium citrate	sodium bicarbonate	sodium bicarbonate										sodium bicarbonate	Dipotassium phosphate	Potassium phosphate	E332: Potassium citrate	E332: Potassium citrate	E332: Potassium citrate	E332: Potassium citrate	E332: Potassium citrate									E307b: α-Tocopherol	E332: Potassium citrate	E307b: α-Tocopherol	E307b: α-Tocopherol					dipotassium phosphate	monopotassium phosphate					potassium phosphate	dipotassium phosphate	sodium bicarbonate	ascorbic acid	ascorbic acid
	ascorbic acid	E450: Disodium salts of K, Na	ascorbic acid	ascorbic acid											Monopotassium phosphate		E450: Disodium salts of K, Na	E450: Disodium salts of K, Na	E450: Disodium salts of K, Na	E450: Disodium salts of K, Na	E450: Disodium salts of K, Na									E332: Potassium citrate	E450: Disodium salts of K, Na	E332: Potassium citrate	E332: Potassium citrate						dipotassium phosphate						monopotassium phosphate	ascorbic acid
																	ascorbic acid	ascorbic acid		ascorbic acid	ascorbic acid									E450: Disodium salts of K, Na	E300: Ascorbic acid	E450: Disodium salts of K, Na	E450: Disodium salts of K, Na
																														E300: Ascorbic acid		E300: Ascorbic acid	E300: Ascorbic acid
Any added oil											organic sunflower oil						sunflower, canola	sunflower, canola	sunflower, canola, linseed	sunflower, canola	sunflower, canola	sunflower	sunflower	sunflower				sunflower	sunflower	sunflower, canola	sunflower, canola	sunflower, canola	sunflower, canola	sunflower													Vegetable oil	sunflower, canola	sunflower
[truncated: 16 more columns]

## Sheet: SurveyedMilk
Details	Chilled milk			UHT milk
Pack size (L)	1	1	1	1	1	1
Storage temperature	Chilled	Chilled	Chilled	Ambient	Ambient	Ambient
Serving size (mL)	250	250	250	250	250	250
Variety	Unflavored/Original	Unflavored/Original	Unflavored/Original	Unflavored/Original	Unflavored/Original	Unflavored/Original
Price (NZD)	2.98	2.95	2.46	1.9	2.5	3.39
Package
GE kJ/g	263	270	263	269	280	260
Total solids (g/100g)	-	-	-	-	-	-
Ash (g/100g)	-	-	-	-	-	-
Total nitrogen (g/100g)	-	-	-	-	-	-
Total protein (g/100g)	3.3	3.9	3.3	3.5	3.9	3.5
Total fat (g/100g)	3.4	3.3	3.4	3.5	3.5	3.4
Sugars profile
- Frucose (g/100g)	-	-	-	-	-	-
- Glucose (g/100g)	-	-	-	-	-	-
- Lactose Anhydrous (g/100g)	-	-	-	-	-	-
- Lactose Monohydrate (g/100g)	-	-	-	-	-	-
- Maltose (g/100g)	-	-	-	-	-	-
- Surcrose (g/100g)	-	-	-	-	-	-
- Total Sugar (g/100g)	4.8	4.7	4.8	4.7	4.7	4.8
- Galactose (g/100g)	-	-	-	-	-	-
Calcium (g/100g)	0.117	0.135	0.117	0.125	0.135	0.122
Magnesium (g/100g)	-	-	-	-	-	-
Potassium (g/100g)	-	-	-	-	-	-
Sodium (mg/100g)	40	35	40	40	45	40
Phosphorus (g/100g)	-	-	-	-	-	-
Iron (mg/100g)	-	-	-	-	-	-
Copper (mg/100g)	-	-	-	-	-	-
Iodine (mg/100g)	-	-	-	-	-	-
Selenium (mg/100g)	-	-	-	-	-	-
Zinc (mg/100g)	-	-	-	-	-	-

## Sheet: SurveyedVsAnalyzed
	Almond									Soy									Coconut												Oat												Rice
Code	L1			L2			L3			M1			M2			M3			N1			N2			N3			N4			O1			O2			O3			O4			P1			P2			P3
Nutritional Information	Label	Actual	% change compared to label	Label	Actual	% change compared to label	Label	Actual	% change compared to label	Label	Actual	% change compared to label	Label	Actual	% change compared to label	Label	Actual	% change compared to label	Label	Actual	% change compared to label	Label	Actual	% change compared to label	Label	Actual	% change compared to label	Label	Actual	% change compared to label	Label	Actual	% change compared to label	Label	Actual	% change compared to label	Label	Actual	% change compared to label	Label	Actual	% change compared to label	Label	Actual	% change compared to label	Label	Actual	% change compared to label	Label
Total solids (g/100g)	-	3.1	#VALUE!	-	3.4	#VALUE!	-	2.8	#VALUE!	-	-	#VALUE!	-	9.5	#VALUE!	-	11.4	#VALUE!	-	5.3	#VALUE!	-	4.2	#VALUE!	-	7.2	#VALUE!	4	-	#VALUE!	-	10.6	#VALUE!	-	10.3	#VALUE!	-	10	#VALUE!	-	12	#VALUE!	-	9.9	#VALUE!	-	11.9	#VALUE!	-
Ash (g/100g)	-	0.49	#VALUE!	-	0.55	#VALUE!	-	0.3	#VALUE!	-	1.12	#VALUE!	-	0.6	#VALUE!	-	0.94	#VALUE!	-	0.44	#VALUE!	-	0.5	#VALUE!	-	0.86	#VALUE!	0.3	-	#VALUE!	-	0.95	#VALUE!	-	1.18	#VALUE!	-	0.49	#VALUE!	-	0.21	#VALUE!	-	0.89	#VALUE!	-	0.78	#VALUE!	-
Total nitrogen (g/100g)	-	0.141	#VALUE!	-	0.178	#VALUE!	-	0.135	#VALUE!	-	0.51	#VALUE!	-	0.49	#VALUE!	-	0.51	#VALUE!	-	0.07	#VALUE!	-	0.076	#VALUE!	-	0.28	#VALUE!	0.07	-	#VALUE!	-	0.131	#VALUE!	-	0.115	#VALUE!	-	0.191	#VALUE!	-	0.11	#VALUE!	-	0.067	#VALUE!	-	0.079	#VALUE!	-
Total protein (g/100g)	0.6	0.73	0.216667	0.7	0.92	0.314286	0.5	0.7	0.4	3.2	2.91	-0.090625	3	2.8	-0.0666667	3.3	2.91	-0.118182	0.2	0.44	1.2	0.2	0.48	1.4	1.5	1.75	0.166667	0.44	0.2	-0.545455	1	0.76	-0.24	0.6	0.67	0.116667	0.9	1.11	0.233333	1	0.64	-0.36	0.3	0.4	0.333333	0.6	0.47	-0.216667	＜1
Total fat (g/100g)	1.4	1.6	0.142857	1.8	1.7	-0.0555556	1.4	1.5	0.0714286	3.5	2.8	-0.2	3	2.6	-0.133333	3.2	2.7	-0.15625	2.2	2.3	0.0454545	2.2	2.6	0.181818	1.4	1.4	0	1.9	2.1	0.105263	3.1	3	-0.0322581	2.1	2	-0.047619	1.2	1.3	0.0833333	1	1.3	0.3	1.2	1.2	0	1.2	0.9	-0.25	1
Sugars profile			#DIV/0!			#DIV/0!			#DIV/0!			#DIV/0!			#DIV/0!			#DIV/0!			#DIV/0!			#DIV/0!			#DIV/0!			#DIV/0!			#DIV/0!			#DIV/0!			#DIV/0!			#DIV/0!			#DIV/0!			#DIV/0!
- Frucose (g/100g)	-	＜0.1	#VALUE!	-	＜0.1	#VALUE!	-	＜0.1	#VALUE!	-	＜0.1	#VALUE!	-	＜0.1	#VALUE!	-	＜0.1	#VALUE!	-	＜0.1	#VALUE!	-	＜0.1	#VALUE!	-	0.5	#VALUE!	＜0.1	-	#VALUE!	-	＜0.1	#VALUE!	-	＜0.1	#VALUE!	-	＜0.1	#VALUE!	-	＜0.1	#VALUE!	-	＜0.1	#VALUE!	-	＜0.1	#VALUE!	-
- Glucose (g/100g)	-	＜0.1	#VALUE!	-	＜0.1	#VALUE!	-	＜0.1	#VALUE!	-	＜0.1	#VALUE!	-	＜0.1	#VALUE!	-	＜0.1	#VALUE!	-	＜0.1	#VALUE!	-	＜0.1	#VALUE!	-	＜0.1	#VALUE!	＜0.1	-	#VALUE!	-	0.2	#VALUE!	-	0.3	#VALUE!	-	＜0.1	#VALUE!	-	4.4	#VALUE!	-	4.3	#VALUE!	-	0.3	#VALUE!	-
- Lactose Anhydrous (g/100g)	0	＜0.1	#VALUE!	0	＜0.1	#VALUE!	0	＜0.1	#VALUE!	0	＜0.1	#VALUE!	0	＜0.1	#VALUE!	0	＜0.1	#VALUE!	0	＜0.1	#VALUE!	0	＜0.1	#VALUE!	-	＜0.1	#VALUE!	＜0.1	0	#VALUE!	0	＜0.1	#VALUE!	0	＜0.1	#VALUE!	-	＜0.1	#VALUE!	-	0.2	#VALUE!	0	＜0.1	#VALUE!	0	＜0.1	#VALUE!	-
- Lactose Monohydrate (g/100g)	0	＜0.1	#VALUE!	0	＜0.1	#VALUE!	0	＜0.1	#VALUE!	0	＜0.1	#VALUE!	0	＜0.1	#VALUE!	0	＜0.1	#VALUE!	0	＜0.1	#VALUE!	0	＜0.1	#VALUE!	-	＜0.1	#VALUE!	＜0.1	0	#VALUE!	0	＜0.1	#VALUE!	0	＜0.1	#VALUE!	-	＜0.1	#VALUE!	-	0.2	#VALUE!	0	＜0.1	#VALUE!	0	＜0.1	#VALUE!	-
- Maltose (g/100g)	-	＜0.1	#VALUE!	-	＜0.1	#VALUE!	-	＜0.1	#VALUE!	-	0.1	#VALUE!	-	＜0.1	#VALUE!	-	0.1	#VALUE!	-	＜0.1	#VALUE!	-	＜0.1	#VALUE!	-	＜0.1	#VALUE!	＜0.1	-	#VALUE!	-	1.6	#VALUE!	-	0.7	#VALUE!	-	3	#VALUE!	-	0.9	#VALUE!	-	0.9	#VALUE!	-	3.8	#VALUE!	-
- Surcrose (g/100g)	-	0.1	#VALUE!	-	0.1	#VALUE!	-	0.1	#VALUE!	-	1.6	#VALUE!	-	2.1	#VALUE!	-	1.5	#VALUE!	-	2.1	#VALUE!	-	0.2	#VALUE!	-	2.6	#VALUE!	0.3	-	#VALUE!	-	＜0.1	#VALUE!	-	0.1	#VALUE!	-	0.1	#VALUE!	-	0.1	#VALUE!	-	0.1	#VALUE!	-	＜0.1	#VALUE!	-
- Total Sugar (g/100g)	0.1	＜0.5	#VALUE!	0.1	＜0.5	#VALUE!	0.2	＜0.5	#VALUE!	2	1.7	-0.15	2.5	2.1	-0.16	1.9	1.6	-0.157895	2.3	2.1	-0.0869565	0.2	＜0.5	#VALUE!	1.59	3.1	0.949686	＜0.5	0.3	#VALUE!	2	1.8	-0.1	1	1.1	0.1	3.7	3.1	-0.162162	4.2	5.7	0.357143	5.8	5.3	-0.0862069	3.6	4.1	0.138889	4.2
- Galactose (g/100g)	0	＜0.1	#VALUE!	0	＜0.1	#VALUE!	0	＜0.1	#VALUE!	0	＜0.1	#VALUE!	0	＜0.1	#VALUE!	0	＜0.1	#VALUE!	0	＜0.1	#VALUE!	0	＜0.1	#VALUE!	-	＜0.1	#VALUE!	＜0.1	0	#VALUE!	0	＜0.1	#VALUE!	0	＜0.1	#VALUE!	-	＜0.1	#VALUE!	-	＜0.1	#VALUE!	-	＜0.1	#VALUE!	-	＜0.1	#VALUE!	-
Calcium (g/100g)	0.12	0.133	0.108333	0.12	0.112	-0.0666667	0.071	0.026	-0.633803	0.16	0.153	-0.04375	0.12	0.0173	-0.855833	0.12	0.129	0.075	0.12	0.125	0.0416667	0.12	0.131	0.0916667	0.0973	0.084	-0.136691	0.087	0.075	-0.137931	0.12	0.085	-0.291667	0.12	0.132	0.1	0.12	0.065	-0.458333	-	0.0037	#VALUE!	0.12	0.09	-0.25	0.08	0.141	0.7625	0.12
Magnesium (g/100g)	-	0.0089	#VALUE!	-	0.004	#VALUE!	-	0.0077	#VALUE!	-	0.0131	#VALUE!	-	0.0155	#VALUE!	-	0.0118	#VALUE!	-	0.0043	#VALUE!	-	0.0047	#VALUE!	-	0.0079	#VALUE!	0.0041	-	#VALUE!	-	0.0037	#VALUE!	-	0.0041	#VALUE!	-	0.003	#VALUE!	-	0.0035	#VALUE!	-	0.0035	#VALUE!	-	0.0045	#VALUE!	-
Potassium (g/100g)	0.019	0.02	0.0526316	-	0.0185	#VALUE!	-	0.02	#VALUE!	0.145	0.24	0.655172	-	0.141	#VALUE!	0.245	0.22	-0.102041	-	0.026	#VALUE!	-	0.029	#VALUE!	0.0922	0.25	1.7115	0.021	0.022	0.047619	0.237	0.24	0.0126582	-	0.22	#VALUE!	-	0.031	#VALUE!	-	0.046	#VALUE!	-	0.025	#VALUE!	-	0.023	#VALUE!	-
Sodium (mg/100g)	36	56	0.555556	36	57	0.583333	-	59	#VALUE!	40	53	0.325	80	95	0.1875	44	53	0.204545	26	43	0.653846	26	42	0.615385	14.4	59	3.09722	38	20	-0.473684	41	67	0.634146	50	66	0.32	40	63	0.575	32	50	0.5625	65	84	0.292308	68	74	0.0882353	42
Phosphorus (g/100g)	0.075	0.073	-0.0266667	-	0.059	#VALUE!	-	0.0135	#VALUE!	0.1	0.122	0.22	-	0.039	#VALUE!	0.122	0.11	-0.0983607	-	0.061	#VALUE!	-	0.065	#VALUE!	-	0.115	#VALUE!	0.046	0.046	0	0.1	0.103	0.03	-	0.118	#VALUE!	-	0.032	#VALUE!	-	0.0121	#VALUE!	-	0.055	#VALUE!	-	0.0145	#VALUE!	-
Iron (mg/100g)	-	0.13	#VALUE!	-	0.08	#VALUE!	-	0.1	#VALUE!	-	0.48	#VALUE!	-	0.24	#VALUE!	-	0.43	#VALUE!	-	0.15	#VALUE!	-	0.14	#VALUE!	-	0.16	#VALUE!	0.11	-	#VALUE!	-	＜0.05	#VALUE!	-	0.08	#VALUE!	-	0.1	#VALUE!	-	＜0.05	#VALUE!	-	0.06	#VALUE!	-	＜0.05	#VALUE!	-
Copper (mg/100g)	-	0.022	#VALUE!	-	0.025	#VALUE!	-	0.025	#VALUE!	-	0.046	#VALUE!	-	0.09	#VALUE!	-	0.041	#VALUE!	-	0.02	#VALUE!	-	0.024	#VALUE!	-	0.046	#VALUE!	0.023	-	#VALUE!	-	0.0152	#VALUE!	-	0.0122	#VALUE!	-	0.038	#VALUE!	-	0.024	#VALUE!	-	0.0093	#VALUE!	-	0.0099	#VALUE!	-
Iodine (mg/100g)	-	0.0012	#VALUE!	-	＜0.0005	#VALUE!	-	0.0006	#VALUE!	-	0.0121	#VALUE!	-	＜0.0005	#VALUE!	-	0.0127	#VALUE!	-	＜0.0005	#VALUE!	-	＜0.0005	#VALUE!	-	0.0011	#VALUE!	0.00089	-	#VALUE!	-	0.0008	#VALUE!	-	＜0.0005	#VALUE!	-	0.0055	#VALUE!	-	＜0.0005	#VALUE!	-	＜0.0005	#VALUE!	-	＜0.0005	#VALUE!	-
Selenium (mg/100g)	-	＜0.001	#VALUE!	-	＜0.001	#VALUE!	-	＜0.001	#VALUE!	-	＜0.001	#VALUE!	-	＜0.001	#VALUE!	-	＜0.001	#VALUE!	-	＜0.001	#VALUE!	-	＜0.001	#VALUE!	-	＜0.001	#VALUE!	0.0002	-	#VALUE!	-	＜0.001	#VALUE!	-	＜0.001	#VALUE!	-	＜0.001	#VALUE!	-	＜0.001	#VALUE!	-	＜0.001	#VALUE!	-	＜0.001	#VALUE!	-
Zinc (mg/100g)	-	0.079	#VALUE!	-	0.054	#VALUE!	-	0.078	#VALUE!	-	0.096	#VALUE!	-	0.22	#VALUE!	-	0.094	#VALUE!	-	0.034	#VALUE!	-	0.044	#VALUE!	-	0.109	#VALUE!	0.038	-	#VALUE!	-	0.029	#VALUE!	-	0.022	#VALUE!	-	0.072	#VALUE!	-	0.056	#VALUE!	-	0.031	#VALUE!	-	0.055	#VALUE!	-
Note: protein values calculated from nitrogen content using the following conversion factors: milk, 6.38; almond, 5.18; coconut: 6.25; oat, 5.83; rice, 5.95; soy, 5.71.
[truncated: 20 more columns]

## Sheet: AminoAcids
Type	Almond			Soy			Coconut				Oat				Rice			Chilled milk			UHT milk
Code	L1	L2	L3	M1	M2	M3	N1	N2	N3	N4	O1	O2	O3	O4	P1	P2	P3	Q1	Q2	Q3	R1	R2	R3
Threonine	0.166341	0.212187	0.166416	1.13498	1.09482	1.10127	0.0723488	0.0764418	0.558731	0.0693564	0.215522	0.164186	0.334943	0.170507	0.0724946	0.087226	0.0392138	1.28065	1.52137	1.26285	1.49032	1.58071	1.50423
Glycine	0.35473	0.404357	0.351991	1.21983	1.08396	1.11254	0.104292	0.155501	0.544744	0.14307	0.28167	0.23684	0.444329	0.383793	0.132444	0.167191	0.0684921	0.532007	0.63595	0.600794	0.660813	0.669621	0.657742
Arginine	0.634745	0.944178	0.630848	2.29811	2.12964	2.25058	0.314491	0.329237	1.01631	0.309375	0.393851	0.306513	0.695681	0.277053	0.183027	0.236681	0.0900033	1.0247	1.20921	1.04227	1.15394	1.26338	1.17988
Alanine	0.253701	0.330012	0.254743	1.24011	1.15555	1.18786	0.105757	0.106912	0.599199	0.0966537	0.277793	0.212569	0.429283	0.215035	0.101966	0.122173	0.0624069	0.931204	1.09502	0.935003	1.05706	1.16702	1.0385
Valine	0.251423	0.325881	0.249382	1.48902	1.33104	1.42096	0.122903	0.145146	0.727949	0.138089	0.332024	0.257173	0.542777	0.287462	0.120065	0.163315	0.076256	2.08053	2.41723	1.9576	2.72285	2.38822	2.44339
Isoleucine	0.210412	0.282436	0.211631	1.34873	1.24024	1.30929	0.071545	0.0783158	0.649462	0.0737657	0.230286	0.17614	0.386213	0.170321	0.0669395	0.105359	0.0414665	1.4922	1.74975	1.49413	1.61238	1.83259	1.70264
Leucine	0.385686	0.514178	0.384935	2.3239	2.0691	2.26334	0.134956	0.144969	1.08865	0.136437	0.45182	0.353928	0.752691	0.340729	0.139351	0.198008	0.0813443	2.81186	3.28907	2.78753	2.98978	3.39104	3.24717
Tyrosine	0.184879	0.259982	0.180865	1.1504	1.08127	1.09463	0.0635989	0.0878782	0.564263	0.0818543	0.267213	0.218349	0.435821	0.258546	0.126345	0.195978	0.0682755	1.63978	1.82096	1.55903	2.04022	1.87996	1.87478
Phenylalanine	0.326141	0.448763	0.322955	1.61771	1.44829	1.58039	0.114945	0.119555	0.777087	0.114432	0.382843	0.307529	0.600585	0.278804	0.14598	0.21792	0.0938863	1.48674	1.7539	1.47683	1.62992	1.80097	1.71405
Histidine	0.118862	0.176305	0.12309	0.727864	0.647833	0.693338	0.0428638	0.0531949	0.290709	0.0475812	0.109293	0.0900158	0.163089	0.0974643	0.0540599	0.0712808	0.0257084	0.596414	0.730427	0.754775	0.758986	0.8882	0.729712
Lysine	0.151594	0.191772	0.150633	1.84685	1.7781	1.78774	0.0976775	0.137588	0.868364	0.123397	0.200785	0.158061	0.405218	0.231065	0.0723815	0.100814	0.0659512	2.48051	2.93218	2.38502	2.69769	2.82667	2.76324
Methionine	0.0564187	0.0556189	0.059097	0.524068	0.471445	0.341936	0.0753553	0.0680334	0.19949	0.0741289	0.11355	0.0955074	0.165898	0.170312	0.0715169	0.135002	0.029208	0.85838	1.14761	0.90644	1.02167	1.12012	1.10464
Cysteine	0.0684302	0.0974788	0.0720779	0.344989	0.468592	0.354339	0.0328062	0.0381366	0.183205	0.0365879	0.1576	0.134364	0.260682	0.228862	0.0525238	0.0683799	0.022388	0.207488	0.276718	0.210883	0.234607	0.247178	0.254806
Tryptophan	0.0553866	0.0754042	0.0502518	0.3769	0.353868	0.347992	<LOD	0.0175927	0.204665	0.0155421	0.0909343	0.0760264	0.109707	0.0803725	<LOD	<LOD	<LOD	0.345748	0.466166	0.381443	0.393098	0.420442	0.420634

## Sheet: ReactiveLysine
Type	Almond			Soy			Coconut				Oat				Rice			Chilled milk			UHT milk
Code	L1	L2	L3	M1	M2	M3	N1	N2	N3	N4	O1	O2	O3	O4	P1	P2	P3	Q1	Q2	Q3	R1	R2	R3
Reactive lysine (mg/g of sample)	0.105308	0.148402	0.108682	1.80006	1.77488	1.77007	0.0675251	0.0828258	0.776864	0.0709317	0.0885149	0.0699616	0.261295	0.100664	0.0376979	0.0579235	0.00657158	2.30202	2.7936	2.32185	2.46453	2.72674	2.60667

## Sheet: UnshakenAnalyzed
Type	Almond	Soy	Coconut	Oat	Rice	Chilled milk	UHT milk
Code	L2	M2	N1	O2	P2	Q1	R3
Crude protein (g/100g)	0.7	2.8	0.31	0.35	0.16	3.04	3.57
Calcium (g/100g)	0.097	0.125	0.124	0.004	0.005	0.11	0.12
Note: results are means of three replicates. Standard deviations were at most 10% of the mean value.
Note: protein values calculated from nitrogen content using the following conversion factors: milk, 6.38; almond, 5.18; coconut: 6.25; oat, 5.83; rice, 5.95; soy, 5.71.
